# Supplementary material for: Hyperdominant Trees Reveal Savanna Vulnerability Under Climate Change
Source: Glob Chang Biol. 2026 Apr 16;32(4):e70859. doi: 10.1111/gcb.70859 (PMC13087481; doi:10.1111/gcb.70859)
Supplement: Supplementary file 2 — Table S1: PCA loadings for edaphoclimatic variables and functional traits. [file GCB-32-e70859-s002.zip]

Archive with 2 entries (2 files):
- Supplementary Information - Table.docx
- Supplementary Table 1.xlsx
