# Supplementary material for: Hyperdominant Trees Reveal Savanna Vulnerability Under Climate Change
Source: Glob Chang Biol. 2026 Apr 16;32(4):e70859. doi: 10.1111/gcb.70859 (PMC13087481; doi:10.1111/gcb.70859)
Supplement: Supplementary file 2 — Table S1: PCA loadings for edaphoclimatic variables and functional traits. [file GCB-32-e70859-s002.zip › Supplementary Table 1.xlsx]

## Sheet: Supplementary Table 1
	Variables	PC1	PC2
Current	Precipitation of Coldest Quarter (bio19)	0.523	-0.852
	Precipitation of Warmest Quarter (bio18)	-0.747	0.663
	Precipitation of Wettest Quarter (bio16)	0.317	-0.948
	Precipitation Seasonality (bio15)	-0.431	0.902
	Depth to bedrock (bio27)	-0.215	-0.976
	Absolute depth to bedrock (bio29)	0.538	-0.842
	Silt content (bio50)	0.186	0.982
	Coarse fragments (bio38)	-0.825	-0.563
Future	Precipitation of Wettest Month (bio13)	0.052	-0.998
	Precipitation Seasonality (bio15)	-0.407	0.913
	Precipitation of Warmest Quarter (bio18)	-0.994	0.107
	Precipitation of Coldest Quarter (bio19)	0.679	-0.734
	Saturated water content (bio20)	0.92	0.391
	Depth to bedrock (bio27)	-0.148	-0.988
	Absolute bedrock depth (bio29)	0.566	-0.823
	Silt content (bio44)	0.063	0.997
Functional traits	Leaf fresh mass (LFM)	0.473	-0.01
	Leaf thickness (LT)	0.427	-0.06
	Leaf area (LA)	0.418	-0.09
	Leaf mass per area (LMA)	0.346	0.181
	Xylem length (XL)	0.166	-0.336
	Outer bark thickness (OBT)	0.147	0.476
	Fruit width (FW)	0.141	0.473
	Fruit length (FL)	0.047	0.443
	Inner bark thickness (IBT)	-0.065	-0.035
	Number of seeds (NS)	-0.099	0.401
	Leaf dry matter content (LDMC)	-0.29	0.175
	Bark density (BD)	-0.356	0.021
